# Supplementary material for: Community Care Needs of Highly Complex Chronic Patients: An Epidemiological Study in a Healthcare Area
Source: Nurs Rep. 2024 May 20;14(2):1260–86. doi: 10.3390/nursrep14020096 (PMC11130826; doi:10.3390/nursrep14020096)
Supplement: Supplementary file 1 [file nursrep-14-00096-s001.zip]

Archive with 1 entries (1 files):
- nursrep-2946181-supplementary.pdf
